# Supplementary material for: Tryptone in Growth Media Enhances Pseudomonas putida Biofilm
Source: Microorganisms. 2022 Mar 14;10(3):618. doi: 10.3390/microorganisms10030618 (PMC8954664; doi:10.3390/microorganisms10030618)
Supplement: Supplementary file 1 [file microorganisms-10-00618-s001.zip]

Archive with 1 entries (1 files):
- microorganisms-1630936-supplementary.pdf
